# Supplementary material for: Successful calcium modification of a large calcified nodule using shockwave intravascular lithotripsy in the setting of acute coronary syndrome: a case report
Source: Eur Heart J Case Rep. 2024 Sep 19;8(10):ytae517. doi: 10.1093/ehjcr/ytae517 (PMC11443959; doi:10.1093/ehjcr/ytae517)
Supplement: ytae517_Supplementary_Data [file ytae517_supplementary_data.zip]

Archive with 10 entries (10 files):
- POST ROTA-IVUS (1).avi
- POST SHOCK WAVE-IVUS (2).avi
- POST STENT-IVUS (4).avi
- Video 1-CAG.avi
- Video 2-Rota.avi
- Video 3-Post Rota.avi
- Video 4-Shochwave.avi
- Video 5- RCA Stenting.avi
- Video 6- POT.avi
- Video 7- Final shot.avi
